# Supplementary material for: Curated and harmonised transcriptomics datasets of interstitial lung diseases
Source: Data Brief. 2025 Oct 14;63:112139. doi: 10.1016/j.dib.2025.112139 (PMC12581653; doi:10.1016/j.dib.2025.112139)
Supplement: Supplementary file 1 [file mmc1.zip]

Archive with 3,334 entries (3,299 files):
- Supplementary_material/
- __MACOSX/._Supplementary_material
- Supplementary_material/multi_studies_batch_adjust_pca_plots/
- __MACOSX/Supplementary_material/._multi_studies_batch_adjust_pca_plots
- Supplementary_material/.DS_Store
- __MACOSX/Supplementary_material/._.DS_Store
- Supplementary_material/centrality_gene_lists/
- __MACOSX/Supplementary_material/._centrality_gene_lists
- Supplementary_material/Excluded_samples.docx
- __MACOSX/Supplementary_material/._Excluded_samples.docx
- Supplementary_material/platform_plots/
- __MACOSX/Supplementary_material/._platform_plots
- Supplementary_material/RNA-seq/
- __MACOSX/Supplementary_material/._RNA-seq
- Supplementary_material/Supplementary_figure_1.png
- __MACOSX/Supplementary_material/._Supplementary_figure_1.png
- Supplementary_material/Supplementary_figure_2.png
- __MACOSX/Supplementary_material/._Supplementary_figure_2.png
- Supplementary_material/Supplementary_figure_3.png
- __MACOSX/Supplementary_material/._Supplementary_figure_3.png
- Supplementary_material/Supplementary_figure_7.png
- __MACOSX/Supplementary_material/._Supplementary_figure_7.png
- Supplementary_material/Supplementary_figure_6.png
- __MACOSX/Supplementary_material/._Supplementary_figure_6.png
- Supplementary_material/Supplementary_figure_4.png
- __MACOSX/Supplementary_material/._Supplementary_figure_4.png
- Supplementary_material/Supplementary_figure_5.png
- __MACOSX/Supplementary_material/._Supplementary_figure_5.png
- Supplementary_material/DNA-microarray/
- __MACOSX/Supplementary_material/._DNA-microarray
- Supplementary_material/multi_studies_batch_adjust_pca_plots/fibroblast_healthy_microarray.png
- __MACOSX/Supplementary_material/multi_studies_batch_adjust_pca_plots/._fibroblast_healthy_microarray.png
- Supplementary_material/multi_studies_batch_adjust_pca_plots/biopsy_disease_RNAseq.png
- __MACOSX/Supplementary_material/multi_studies_batch_adjust_pca_plots/._biopsy_disease_RNAseq.png
- Supplementary_material/multi_studies_batch_adjust_pca_plots/biopsy_disease_microarray.png
- __MACOSX/Supplementary_material/multi_studies_batch_adjust_pca_plots/._biopsy_disease_microarray.png
- Supplementary_material/multi_studies_batch_adjust_pca_plots/macrophage_disease_microarray.png
- __MACOSX/Supplementary_material/multi_studies_batch_adjust_pca_plots/._macrophage_disease_microarray.png
- Supplementary_material/multi_studies_batch_adjust_pca_plots/macrophage_healthy_microarray.png
- __MACOSX/Supplementary_material/multi_studies_batch_adjust_pca_plots/._macrophage_healthy_microarray.png
- Supplementary_material/multi_studies_batch_adjust_pca_plots/fibroblast_disease_RNAseq.png
- __MACOSX/Supplementary_material/multi_studies_batch_adjust_pca_plots/._fibroblast_disease_RNAseq.png
- Supplementary_material/multi_studies_batch_adjust_pca_plots/epithelial_healthy_RNAseq.png
- __MACOSX/Supplementary_material/multi_studies_batch_adjust_pca_plots/._epithelial_healthy_RNAseq.png
- Supplementary_material/multi_studies_batch_adjust_pca_plots/epithelial_disease_RNAseq.png
- __MACOSX/Supplementary_material/multi_studies_batch_adjust_pca_plots/._epithelial_disease_RNAseq.png
- Supplementary_material/multi_studies_batch_adjust_pca_plots/fibroblast_healthy_RNAseq.png
- __MACOSX/Supplementary_material/multi_studies_batch_adjust_pca_plots/._fibroblast_healthy_RNAseq.png
- Supplementary_material/multi_studies_batch_adjust_pca_plots/fibroblast_disease_microarray.png
- __MACOSX/Supplementary_material/multi_studies_batch_adjust_pca_plots/._fibroblast_disease_microarray.png
- Supplementary_material/centrality_gene_lists/gene_list_macrophage_microarray_healthy.xlsx
- __MACOSX/Supplementary_material/centrality_gene_lists/._gene_list_macrophage_microarray_healthy.xlsx
- Supplementary_material/centrality_gene_lists/gene_list_fibroblast_microarray_disease.xlsx
- __MACOSX/Supplementary_material/centrality_gene_lists/._gene_list_fibroblast_microarray_disease.xlsx
- Supplementary_material/centrality_gene_lists/gene_list_epithelial_rnaseq_disease.xlsx
- __MACOSX/Supplementary_material/centrality_gene_lists/._gene_list_epithelial_rnaseq_disease.xlsx
- Supplementary_material/centrality_gene_lists/gene_list_BAL_rnaseq_healthy.xlsx
- __MACOSX/Supplementary_material/centrality_gene_lists/._gene_list_BAL_rnaseq_healthy.xlsx
- Supplementary_material/centrality_gene_lists/gene_list_biopsy_micro_disease.xlsx
- __MACOSX/Supplementary_material/centrality_gene_lists/._gene_list_biopsy_micro_disease.xlsx
- Supplementary_material/centrality_gene_lists/gene_list_BAL_microarray_disease.xlsx
- __MACOSX/Supplementary_material/centrality_gene_lists/._gene_list_BAL_microarray_disease.xlsx
- Supplementary_material/centrality_gene_lists/gene_list_fibroblast_rnaseq_healthy.xlsx
- __MACOSX/Supplementary_material/centrality_gene_lists/._gene_list_fibroblast_rnaseq_healthy.xlsx
- Supplementary_material/centrality_gene_lists/gene_list_biopsy_rnaseq_disease.xlsx
- __MACOSX/Supplementary_material/centrality_gene_lists/._gene_list_biopsy_rnaseq_disease.xlsx
- Supplementary_material/centrality_gene_lists/gene_list_fibroblast_microarray_healthy.xlsx
- __MACOSX/Supplementary_material/centrality_gene_lists/._gene_list_fibroblast_microarray_healthy.xlsx
- Supplementary_material/centrality_gene_lists/gene_list_macrophage_microarray_disease.xlsx
- __MACOSX/Supplementary_material/centrality_gene_lists/._gene_list_macrophage_microarray_disease.xlsx
- Supplementary_material/centrality_gene_lists/gene_list_BAL_rnaseq_disease.xlsx
- __MACOSX/Supplementary_material/centrality_gene_lists/._gene_list_BAL_rnaseq_disease.xlsx
- Supplementary_material/centrality_gene_lists/gene_list_epithelial_rnaseq_healthy.xlsx
- __MACOSX/Supplementary_material/centrality_gene_lists/._gene_list_epithelial_rnaseq_healthy.xlsx
- Supplementary_material/centrality_gene_lists/gene_list_biopsy_micro_healthy.xlsx
- __MACOSX/Supplementary_material/centrality_gene_lists/._gene_list_biopsy_micro_healthy.xlsx
- Supplementary_material/centrality_gene_lists/gene_list_BAL_microarray_healthy.xlsx
- __MACOSX/Supplementary_material/centrality_gene_lists/._gene_list_BAL_microarray_healthy.xlsx
- Supplementary_material/centrality_gene_lists/gene_list_fibroblast_rnaseq_disease.xlsx
- __MACOSX/Supplementary_material/centrality_gene_lists/._gene_list_fibroblast_rnaseq_disease.xlsx
- Supplementary_material/centrality_gene_lists/gene_list_biopsy_rnaseq_healthy.xlsx
- __MACOSX/Supplementary_material/centrality_gene_lists/._gene_list_biopsy_rnaseq_healthy.xlsx
- Supplementary_material/platform_plots/seq_type_samples.png
- __MACOSX/Supplementary_material/platform_plots/._seq_type_samples.png
- Supplementary_material/platform_plots/seq_tech.png
- __MACOSX/Supplementary_material/platform_plots/._seq_tech.png
- Supplementary_material/platform_plots/seq_tech_samples.png
- __MACOSX/Supplementary_material/platform_plots/._seq_tech_samples.png
- Supplementary_material/platform_plots/seq_type.png
- __MACOSX/Supplementary_material/platform_plots/._seq_type.png
- Supplementary_material/RNA-seq/.DS_Store
- __MACOSX/Supplementary_material/RNA-seq/._.DS_Store
- Supplementary_material/RNA-seq/RNA-seq_pca_plots/
- __MACOSX/Supplementary_material/RNA-seq/._RNA-seq_pca_plots
- Supplementary_material/RNA-seq/fastQC reports/
- __MACOSX/Supplementary_material/RNA-seq/._fastQC reports
- Supplementary_material/DNA-microarray/.DS_Store
- __MACOSX/Supplementary_material/DNA-microarray/._.DS_Store
- Supplementary_material/DNA-microarray/GSE21369/
- __MACOSX/Supplementary_material/DNA-microarray/._GSE21369
- Supplementary_material/DNA-microarray/GSE11196/
- __MACOSX/Supplementary_material/DNA-microarray/._GSE11196
- Supplementary_material/DNA-microarray/GSE24206/
- __MACOSX/Supplementary_material/DNA-microarray/._GSE24206
- Supplementary_material/DNA-microarray/GSE110147/
- __MACOSX/Supplementary_material/DNA-microarray/._GSE110147
- Supplementary_material/DNA-microarray/GSE53845/
- __MACOSX/Supplementary_material/DNA-microarray/._GSE53845
- Supplementary_material/DNA-microarray/GSE40839/
- __MACOSX/Supplementary_material/DNA-microarray/._GSE40839
- Supplementary_material/DNA-microarray/GSE144338/
- __MACOSX/Supplementary_material/DNA-microarray/._GSE144338
- Supplementary_material/DNA-microarray/GSE129164/
- __MACOSX/Supplementary_material/DNA-microarray/._GSE129164
- Supplementary_material/DNA-microarray/GSE49072/
- __MACOSX/Supplementary_material/DNA-microarray/._GSE49072
- Supplementary_material/DNA-microarray/GSE44723/
- __MACOSX/Supplementary_material/DNA-microarray/._GSE44723
- Supplementary_material/DNA-microarray/GSE72073/
- __MACOSX/Supplementary_material/DNA-microarray/._GSE72073
- Supplementary_material/DNA-microarray/GSE10667/
- __MACOSX/Supplementary_material/DNA-microarray/._GSE10667
- Supplementary_material/DNA-microarray/GSE90010/
- __MACOSX/Supplementary_material/DNA-microarray/._GSE90010
- Supplementary_material/DNA-microarray/GSE70866/
- __MACOSX/Supplementary_material/DNA-microarray/._GSE70866
- Supplementary_material/RNA-seq/RNA-seq_pca_plots/GSE199949_pca_before_normalization.svg
- __MACOSX/Supplementary_material/RNA-seq/RNA-seq_pca_plots/._GSE199949_pca_before_normalization.svg
- Supplementary_material/RNA-seq/RNA-seq_pca_plots/GSE97038_pca_after_normalization_condition.svg
- __MACOSX/Supplementary_material/RNA-seq/RNA-seq_pca_plots/._GSE97038_pca_after_normalization_condition.svg
- Supplementary_material/RNA-seq/RNA-seq_pca_plots/GSE92592_pca_before_normalization.svg
- __MACOSX/Supplementary_material/RNA-seq/RNA-seq_pca_plots/._GSE92592_pca_before_normalization.svg
- Supplementary_material/RNA-seq/RNA-seq_pca_plots/GSE205525_pca_before_normalization_condition.svg
- __MACOSX/Supplementary_material/RNA-seq/RNA-seq_pca_plots/._GSE205525_pca_before_normalization_condition.svg
- Supplementary_material/RNA-seq/RNA-seq_pca_plots/GSE169500_pca_before_normalization.svg
- __MACOSX/Supplementary_material/RNA-seq/RNA-seq_pca_plots/._GSE169500_pca_before_normalization.svg
- Supplementary_material/RNA-seq/RNA-seq_pca_plots/GSE138283_pca_before_normalization.svg
- __MACOSX/Supplementary_material/RNA-seq/RNA-seq_pca_plots/._GSE138283_pca_before_normalization.svg
- Supplementary_material/RNA-seq/RNA-seq_pca_plots/GSE199152_pca_after_normalization.svg
- __MACOSX/Supplementary_material/RNA-seq/RNA-seq_pca_plots/._GSE199152_pca_after_normalization.svg
- Supplementary_material/RNA-seq/RNA-seq_pca_plots/GSE99621_pca_after_normalization.svg
- __MACOSX/Supplementary_material/RNA-seq/RNA-seq_pca_plots/._GSE99621_pca_after_normalization.svg
- Supplementary_material/RNA-seq/RNA-seq_pca_plots/GSE205525_pca_before_normalization_timepoint.svg
- __MACOSX/Supplementary_material/RNA-seq/RNA-seq_pca_plots/._GSE205525_pca_before_normalization_timepoint.svg
- Supplementary_material/RNA-seq/RNA-seq_pca_plots/GSE150910_pca_after_normalization.svg
- __MACOSX/Supplementary_material/RNA-seq/RNA-seq_pca_plots/._GSE150910_pca_after_normalization.svg
- Supplementary_material/RNA-seq/RNA-seq_pca_plots/GSE92592_pca_after_normalization.svg
- __MACOSX/Supplementary_material/RNA-seq/RNA-seq_pca_plots/._GSE92592_pca_after_normalization.svg
- Supplementary_material/RNA-seq/RNA-seq_pca_plots/GSE166036_pca_after_normalization_biopsy.svg
- __MACOSX/Supplementary_material/RNA-seq/RNA-seq_pca_plots/._GSE166036_pca_after_normalization_biopsy.svg
- Supplementary_material/RNA-seq/RNA-seq_pca_plots/GSE185492_pca_after_normalization_condition.svg
- __MACOSX/Supplementary_material/RNA-seq/RNA-seq_pca_plots/._GSE185492_pca_after_normalization_condition.svg
- Supplementary_material/RNA-seq/RNA-seq_pca_plots/GSE180415_pca_before_normalization.svg
- __MACOSX/Supplementary_material/RNA-seq/RNA-seq_pca_plots/._GSE180415_pca_before_normalization.svg
- Supplementary_material/RNA-seq/RNA-seq_pca_plots/GSE97038_pca_before_normalization_conditions.svg
- __MACOSX/Supplementary_material/RNA-seq/RNA-seq_pca_plots/._GSE97038_pca_before_normalization_conditions.svg
- Supplementary_material/RNA-seq/RNA-seq_pca_plots/GSE185492_pca_before_normalization_condition.svg
- __MACOSX/Supplementary_material/RNA-seq/RNA-seq_pca_plots/._GSE185492_pca_before_normalization_condition.svg
- Supplementary_material/RNA-seq/RNA-seq_pca_plots/GSE99621_pca_before_normalization.svg
- __MACOSX/Supplementary_material/RNA-seq/RNA-seq_pca_plots/._GSE99621_pca_before_normalization.svg
- Supplementary_material/RNA-seq/RNA-seq_pca_plots/GSE138283_pca_after_normalization.svg
- __MACOSX/Supplementary_material/RNA-seq/RNA-seq_pca_plots/._GSE138283_pca_after_normalization.svg
- Supplementary_material/RNA-seq/RNA-seq_pca_plots/GSE185492_pca_after_normalization_location.svg
- __MACOSX/Supplementary_material/RNA-seq/RNA-seq_pca_plots/._GSE185492_pca_after_normalization_location.svg
- Supplementary_material/RNA-seq/RNA-seq_pca_plots/GSE199949_pca_after_normalization.svg
- __MACOSX/Supplementary_material/RNA-seq/RNA-seq_pca_plots/._GSE199949_pca_after_normalization.svg
- Supplementary_material/RNA-seq/RNA-seq_pca_plots/GSE124685_pca_before_normalization.svg
- __MACOSX/Supplementary_material/RNA-seq/RNA-seq_pca_plots/._GSE124685_pca_before_normalization.svg
- Supplementary_material/RNA-seq/RNA-seq_pca_plots/GSE199152_pca_before_normalization.svg
- __MACOSX/Supplementary_material/RNA-seq/RNA-seq_pca_plots/._GSE199152_pca_before_normalization.svg
- Supplementary_material/RNA-seq/RNA-seq_pca_plots/GSE185492_pca_before_normalization_location.svg
- __MACOSX/Supplementary_material/RNA-seq/RNA-seq_pca_plots/._GSE185492_pca_before_normalization_location.svg
- Supplementary_material/RNA-seq/RNA-seq_pca_plots/GSE213001_pca_after_normalization.svg
- __MACOSX/Supplementary_material/RNA-seq/RNA-seq_pca_plots/._GSE213001_pca_after_normalization.svg
- Supplementary_material/RNA-seq/RNA-seq_pca_plots/GSE169500_pca_after_normalization.svg
- __MACOSX/Supplementary_material/RNA-seq/RNA-seq_pca_plots/._GSE169500_pca_after_normalization.svg
- Supplementary_material/RNA-seq/RNA-seq_pca_plots/GSE166036_pca_after_normalization_BAL.svg
- __MACOSX/Supplementary_material/RNA-seq/RNA-seq_pca_plots/._GSE166036_pca_after_normalization_BAL.svg
- Supplementary_material/RNA-seq/RNA-seq_pca_plots/GSE124685_pca_after_normalization.svg
- __MACOSX/Supplementary_material/RNA-seq/RNA-seq_pca_plots/._GSE124685_pca_after_normalization.svg
- Supplementary_material/RNA-seq/RNA-seq_pca_plots/GSE151673_pca_before_normalization.svg
- __MACOSX/Supplementary_material/RNA-seq/RNA-seq_pca_plots/._GSE151673_pca_before_normalization.svg
- Supplementary_material/RNA-seq/RNA-seq_pca_plots/GSE180415_pca_after_normalization.svg
- __MACOSX/Supplementary_material/RNA-seq/RNA-seq_pca_plots/._GSE180415_pca_after_normalization.svg
- Supplementary_material/RNA-seq/RNA-seq_pca_plots/GSE213001_pca_before_normalization.svg
- __MACOSX/Supplementary_material/RNA-seq/RNA-seq_pca_plots/._GSE213001_pca_before_normalization.svg
- Supplementary_material/RNA-seq/RNA-seq_pca_plots/GSE97038_pca_after_normalization_time.svg
- __MACOSX/Supplementary_material/RNA-seq/RNA-seq_pca_plots/._GSE97038_pca_after_normalization_time.svg
- Supplementary_material/RNA-seq/RNA-seq_pca_plots/GSE166036_pca_before_normalization.svg
- __MACOSX/Supplementary_material/RNA-seq/RNA-seq_pca_plots/._GSE166036_pca_before_normalization.svg
- Supplementary_material/RNA-seq/RNA-seq_pca_plots/GSE150910_pca_before_normalization.svg
- __MACOSX/Supplementary_material/RNA-seq/RNA-seq_pca_plots/._GSE150910_pca_before_normalization.svg
- Supplementary_material/RNA-seq/RNA-seq_pca_plots/GSE205525_pca_after_normalization_timepoint.svg
- __MACOSX/Supplementary_material/RNA-seq/RNA-seq_pca_plots/._GSE205525_pca_after_normalization_timepoint.svg
- Supplementary_material/RNA-seq/RNA-seq_pca_plots/GSE184316_pca_before_normalization.svg
- __MACOSX/Supplementary_material/RNA-seq/RNA-seq_pca_plots/._GSE184316_pca_before_normalization.svg
- Supplementary_material/RNA-seq/RNA-seq_pca_plots/GSE97038_pca_before_normalization_time.svg
- __MACOSX/Supplementary_material/RNA-seq/RNA-seq_pca_plots/._GSE97038_pca_before_normalization_time.svg
- Supplementary_material/RNA-seq/RNA-seq_pca_plots/GSE151673_pca_after_normalization.svg
- __MACOSX/Supplementary_material/RNA-seq/RNA-seq_pca_plots/._GSE151673_pca_after_normalization.svg
- Supplementary_material/RNA-seq/RNA-seq_pca_plots/GSE184316_pca_after_normalization.svg
- __MACOSX/Supplementary_material/RNA-seq/RNA-seq_pca_plots/._GSE184316_pca_after_normalization.svg
- Supplementary_material/RNA-seq/RNA-seq_pca_plots/GSE205525_pca_after_normalization_condition.svg
- __MACOSX/Supplementary_material/RNA-seq/RNA-seq_pca_plots/._GSE205525_pca_after_normalization_condition.svg
- Supplementary_material/RNA-seq/fastQC reports/.DS_Store
- __MACOSX/Supplementary_material/RNA-seq/fastQC reports/._.DS_Store
- Supplementary_material/RNA-seq/fastQC reports/GSE166036/
- __MACOSX/Supplementary_material/RNA-seq/fastQC reports/._GSE166036
- Supplementary_material/RNA-seq/fastQC reports/GSE124685/
- __MACOSX/Supplementary_material/RNA-seq/fastQC reports/._GSE124685
- Supplementary_material/RNA-seq/fastQC reports/GSE180415/
- __MACOSX/Supplementary_material/RNA-seq/fastQC reports/._GSE180415
- Supplementary_material/RNA-seq/fastQC reports/GSE199152/
- __MACOSX/Supplementary_material/RNA-seq/fastQC reports/._GSE199152
- Supplementary_material/RNA-seq/fastQC reports/GSE169500/
- __MACOSX/Supplementary_material/RNA-seq/fastQC reports/._GSE169500
- Supplementary_material/RNA-seq/fastQC reports/GSE199949/
- __MACOSX/Supplementary_material/RNA-seq/fastQC reports/._GSE199949
- Supplementary_material/RNA-seq/fastQC reports/GSE92592/
- __MACOSX/Supplementary_material/RNA-seq/fastQC reports/._GSE92592
- Supplementary_material/RNA-seq/fastQC reports/GSE184316/
- __MACOSX/Supplementary_material/RNA-seq/fastQC reports/._GSE184316
- Supplementary_material/RNA-seq/fastQC reports/GSE185492/
- __MACOSX/Supplementary_material/RNA-seq/fastQC reports/._GSE185492
- Supplementary_material/RNA-seq/fastQC reports/GSE138283/
- __MACOSX/Supplementary_material/RNA-seq/fastQC reports/._GSE138283
- Supplementary_material/RNA-seq/fastQC reports/GSE213001/
- __MACOSX/Supplementary_material/RNA-seq/fastQC reports/._GSE213001
- Supplementary_material/RNA-seq/fastQC reports/GSE99621/
- __MACOSX/Supplementary_material/RNA-seq/fastQC reports/._GSE99621
- Supplementary_material/RNA-seq/fastQC reports/GSE97038/
- __MACOSX/Supplementary_material/RNA-seq/fastQC reports/._GSE97038
- Supplementary_material/DNA-microarray/GSE21369/GSE21369_MDS_before_correction.png
- __MACOSX/Supplementary_material/DNA-microarray/GSE21369/._GSE21369_MDS_before_correction.png
- Supplementary_material/DNA-microarray/GSE21369/GSE21369_boxplot_after_normalization.png
- __MACOSX/Supplementary_material/DNA-microarray/GSE21369/._GSE21369_boxplot_after_normalization.png
- Supplementary_material/DNA-microarray/GSE21369/GSE21369_eUTOPIA_Affymetrix_QC_Report_2024-02-09.pdf
- __MACOSX/Supplementary_material/DNA-microarray/GSE21369/._GSE21369_eUTOPIA_Affymetrix_QC_Report_2024-02-09.pdf
- Supplementary_material/DNA-microarray/GSE11196/GSE11196_MDS_before_correction_total_RNA.png
- __MACOSX/Supplementary_material/DNA-microarray/GSE11196/._GSE11196_MDS_before_correction_total_RNA.png
- Supplementary_material/DNA-microarray/GSE11196/GSE11196_MDS_before_correction_all_samples.png
- __MACOSX/Supplementary_material/DNA-microarray/GSE11196/._GSE11196_MDS_before_correction_all_samples.png
- Supplementary_material/DNA-microarray/GSE11196/GSE11196_boxplot_after_normalization_all_samples_RNA.png
- __MACOSX/Supplementary_material/DNA-microarray/GSE11196/._GSE11196_boxplot_after_normalization_all_samples_RNA.png
- Supplementary_material/DNA-microarray/GSE11196/GSE11196_eUTOPIA_Affymetrix_QC_Report_2024-02-12.pdf
- __MACOSX/Supplementary_material/DNA-microarray/GSE11196/._GSE11196_eUTOPIA_Affymetrix_QC_Report_2024-02-12.pdf
- Supplementary_material/DNA-microarray/GSE11196/GSE11196_boxplot_after_normalization_total_RNA.png
- __MACOSX/Supplementary_material/DNA-microarray/GSE11196/._GSE11196_boxplot_after_normalization_total_RNA.png
- Supplementary_material/DNA-microarray/GSE11196/GSE11196_MDS_before_correction_all_samples_disease.png
- __MACOSX/Supplementary_material/DNA-microarray/GSE11196/._GSE11196_MDS_before_correction_all_samples_disease.png
- Supplementary_material/DNA-microarray/GSE24206/GSE24206_boxplot_after_normalization.png
- __MACOSX/Supplementary_material/DNA-microarray/GSE24206/._GSE24206_boxplot_after_normalization.png
- Supplementary_material/DNA-microarray/GSE24206/GSE24206_MDS_before_correction_disease_state.png
- __MACOSX/Supplementary_material/DNA-microarray/GSE24206/._GSE24206_MDS_before_correction_disease_state.png
- Supplementary_material/DNA-microarray/GSE24206/GSE24206_eUTOPIA_Affymetrix_QC_Report_2024-02-12.pdf
- __MACOSX/Supplementary_material/DNA-microarray/GSE24206/._GSE24206_eUTOPIA_Affymetrix_QC_Report_2024-02-12.pdf
- Supplementary_material/DNA-microarray/GSE24206/GSE24206_MDS_before_correction_disease.png
- __MACOSX/Supplementary_material/DNA-microarray/GSE24206/._GSE24206_MDS_before_correction_disease.png
- Supplementary_material/DNA-microarray/GSE110147/GSE110147_boxplot_after_normalization.png
- __MACOSX/Supplementary_material/DNA-microarray/GSE110147/._GSE110147_boxplot_after_normalization.png
- Supplementary_material/DNA-microarray/GSE110147/GSE110147_eUTOPIA_Affymetrix_QC_Report_2024-02-21.pdf
- __MACOSX/Supplementary_material/DNA-microarray/GSE110147/._GSE110147_eUTOPIA_Affymetrix_QC_Report_2024-02-21.pdf
- Supplementary_material/DNA-microarray/GSE110147/GSE110147_MDS_before_correction.png
- __MACOSX/Supplementary_material/DNA-microarray/GSE110147/._GSE110147_MDS_before_correction.png
- Supplementary_material/DNA-microarray/GSE53845/GSE53845_boxplot_after_normalization.png
- __MACOSX/Supplementary_material/DNA-microarray/GSE53845/._GSE53845_boxplot_after_normalization.png
- Supplementary_material/DNA-microarray/GSE53845/GSE53845_MDS_after_aggregation.png
- __MACOSX/Supplementary_material/DNA-microarray/GSE53845/._GSE53845_MDS_after_aggregation.png
- Supplementary_material/DNA-microarray/GSE53845/GSE53845_boxplot_before_normalization.png
- __MACOSX/Supplementary_material/DNA-microarray/GSE53845/._GSE53845_boxplot_before_normalization.png
- Supplementary_material/DNA-microarray/GSE53845/GSE53845_MDS_before_correction.png
- __MACOSX/Supplementary_material/DNA-microarray/GSE53845/._GSE53845_MDS_before_correction.png
- Supplementary_material/DNA-microarray/GSE53845/GSE53845_eUTOPIA_Agilent_QC_Report_2023-12-15.tar.gz
- __MACOSX/Supplementary_material/DNA-microarray/GSE53845/._GSE53845_eUTOPIA_Agilent_QC_Report_2023-12-15.tar.gz
- Supplementary_material/DNA-microarray/GSE40839/GSE40839_MDS_before_correction.png
- __MACOSX/Supplementary_material/DNA-microarray/GSE40839/._GSE40839_MDS_before_correction.png
- Supplementary_material/DNA-microarray/GSE40839/GSE40839_eUTOPIA_Affymetrix_QC_Report_2024-02-12.pdf
- __MACOSX/Supplementary_material/DNA-microarray/GSE40839/._GSE40839_eUTOPIA_Affymetrix_QC_Report_2024-02-12.pdf
- Supplementary_material/DNA-microarray/GSE40839/GSE40839_boxplot_after_normalization.png
- __MACOSX/Supplementary_material/DNA-microarray/GSE40839/._GSE40839_boxplot_after_normalization.png
- Supplementary_material/DNA-microarray/GSE144338/GSE144338_MDS_before_correction.png
- __MACOSX/Supplementary_material/DNA-microarray/GSE144338/._GSE144338_MDS_before_correction.png
- Supplementary_material/DNA-microarray/GSE144338/GSE144338_boxplot_after_normalization.png
- __MACOSX/Supplementary_material/DNA-microarray/GSE144338/._GSE144338_boxplot_after_normalization.png
- Supplementary_material/DNA-microarray/GSE144338/GSE144338_eUTOPIA_Affymetrix_QC_Report_2024-02-19.pdf
- __MACOSX/Supplementary_material/DNA-microarray/GSE144338/._GSE144338_eUTOPIA_Affymetrix_QC_Report_2024-02-19.pdf
- Supplementary_material/DNA-microarray/GSE129164/GSE129164_boxplot_after_normalization.png
- __MACOSX/Supplementary_material/DNA-microarray/GSE129164/._GSE129164_boxplot_after_normalization.png
- Supplementary_material/DNA-microarray/GSE129164/GSE129164_MDS_before_correction_treatment.png
- __MACOSX/Supplementary_material/DNA-microarray/GSE129164/._GSE129164_MDS_before_correction_treatment.png
- Supplementary_material/DNA-microarray/GSE129164/GSE129164_MDS_before_correction.png
- __MACOSX/Supplementary_material/DNA-microarray/GSE129164/._GSE129164_MDS_before_correction.png
- Supplementary_material/DNA-microarray/GSE129164/GSE129164_eUTOPIA_Affymetrix_QC_Report_2024-02-19.pdf
- __MACOSX/Supplementary_material/DNA-microarray/GSE129164/._GSE129164_eUTOPIA_Affymetrix_QC_Report_2024-02-19.pdf
- Supplementary_material/DNA-microarray/GSE49072/GSE49072_MDS_before_correction.png
- __MACOSX/Supplementary_material/DNA-microarray/GSE49072/._GSE49072_MDS_before_correction.png
- Supplementary_material/DNA-microarray/GSE49072/GSE49072_boxplot_after_normalization.png
- __MACOSX/Supplementary_material/DNA-microarray/GSE49072/._GSE49072_boxplot_after_normalization.png
- Supplementary_material/DNA-microarray/GSE49072/GSE49072_eUTOPIA_Affymetrix_QC_Report_2024-02-12-4.pdf
- __MACOSX/Supplementary_material/DNA-microarray/GSE49072/._GSE49072_eUTOPIA_Affymetrix_QC_Report_2024-02-12-4.pdf
[truncated: 3,034 more entries]
